# Supplementary material for: Macrophage migration inhibitory factor and placental malaria infection in an area characterized by unstable malaria transmission in central Sudan
Source: F1000Res. 2015 Sep 16;4:824. [Version 1] doi: 10.12688/f1000research.7061.1 (PMC4863675; doi:10.12688/f1000research.7061.1)
Supplement: Raw dataset for Eltayeb et al., 2015 ‘Macrophage migration inhibitory factor and placental malaria infection in an area characterized by unstable malaria transmission in Central Sudan’ — Basic characteristics of the women were gathered using questionnaires. Maternal and cord serum levels were measured using a human MIF ELISA kit. gestweeks=Gestational weeks; antenacare=had antinatal care (1=yes, 0=no); usebednet=used bed nets (1=yes, 0=no); useironfolic=used iron or folic acid (1=yes, 0=no); Wt=weight (Maternal;kg); Ht=height (Maternal;cm), Hb=haemoglobin (Maternal; g/dl); birthwt=birthweight (Child; kg); bloodgroup (Maternal): 0=A, 1=B, 2=AB 3=O; MIFcord= MIF levels in the umbilical cord (ng/ml); MIFmother (ng/ml). Raw data file openable by PSPP, available at https://www.gnu.org/software/pspp/. [file f1000research-4-7601-s0000.tgz]

Archive with 1 entries (1 files):
- 93515c63-89cc-4de4-ad64-f127f42f56cf_miff000.sav
