# Supplementary material for: Macrophage migration inhibitory factor and placental malaria infection in an area characterized by unstable malaria transmission in central Sudan
Source: F1000Res. 2015 Sep 16;4:824. [Version 1] doi: 10.12688/f1000research.7061.1 (PMC4863675; doi:10.12688/f1000research.7061.1)
Supplement: Supplementary file 2 [file f1000research-4-7601-s0001.tgz]

Archive with 1 entries (1 files):
- c280be27-1669-416c-b69d-f1455cfd969a.docx
